# Supplementary material for: Cerebral Perfusion Pressure in Severe Traumatic Brain Injury Survivors and Non-Survivors: A Meta-Analysis
Source: Brain Sci. 2025 Oct 29;15(11):1161. doi: 10.3390/brainsci15111161 (PMC12649846; doi:10.3390/brainsci15111161)
Supplement: Supplementary file 1 [file brainsci-15-01161-s001.zip]

Archive with 1 entries (1 files):
- brainsci-3942704-supplementary.docx
